# Supplementary material for: Lignosulfonate Rapidly Inactivates Human Immunodeficiency and Herpes Simplex Viruses
Source: Medicines (Basel). 2021 Oct 3;8(10):56. doi: 10.3390/medicines8100056 (PMC8538131; doi:10.3390/medicines8100056)
Supplement: Supplementary file 1 [file medicines-08-00056-s001.zip]

Archive with 1 entries (1 files):
- medicines-1371605-supplementary correct.pdf
